# Supplementary material for: Intranasal administration of dantrolene increased brain concentration and duration
Source: PLoS One. 2020 Mar 11;15(3):e0229156. doi: 10.1371/journal.pone.0229156 (PMC7065741; doi:10.1371/journal.pone.0229156)
Supplement: S1 File. Dataset — (ZIP) [file pone.0229156.s001.zip]

Archive with 8 entries (8 files):
- Figure 1 A.xlsx
- Figure 1 B.xlsx
- Figure 1C.xlsx
- Figure 1D.xlsx
- Figure 2.xlsx
- figure 3A.xlsx
- Figure 3B.xlsx
- Figure 4.xlsx
