# Supplementary material for: Intranasal administration of dantrolene increased brain concentration and duration
Source: PLoS One. 2020 Mar 11;15(3):e0229156. doi: 10.1371/journal.pone.0229156 (PMC7065741; doi:10.1371/journal.pone.0229156)
Supplement: S1 File. Dataset — (ZIP) [file pone.0229156.s001.zip › Figure 1 A.xlsx]

## Sheet: Figure 1 A Plasma Concentration
Time(min)	Intranasal plasma										Oral plasma
10	721	680	801	769	690					150	206	550	206	393
20	312	840	2517	3897	2003	406	1956	2116		666	249	191	119	350
30	828	1393	1877	589	1232					926	926	518	359	926
50	817	711	720	625						1200	914	824	790	800
70	661	507	865	1025.5						617	540	487	500	550
120	505	500	747	1231						33	119	0	0	0
150	600	410	410	550	480
180	60	70	40	80	40
