# Supplementary material for: Intranasal administration of dantrolene increased brain concentration and duration
Source: PLoS One. 2020 Mar 11;15(3):e0229156. doi: 10.1371/journal.pone.0229156 (PMC7065741; doi:10.1371/journal.pone.0229156)
Supplement: S1 File. Dataset — (ZIP) [file pone.0229156.s001.zip › Figure 1 B.xlsx]

## Sheet: Sheet1
Plasma AUC			Plasma Peak Concentration
Nasal	Oral		Nasal	Oral
97720	25323		312	817
98010	24060		840	711
144785	35735		2517	720
146875	30140		3897	625
173940	34730		2003
			406
			1956
			2116
