# Supplementary material for: Intranasal administration of dantrolene increased brain concentration and duration
Source: PLoS One. 2020 Mar 11;15(3):e0229156. doi: 10.1371/journal.pone.0229156 (PMC7065741; doi:10.1371/journal.pone.0229156)
Supplement: S1 File. Dataset — (ZIP) [file pone.0229156.s001.zip › Figure 1C.xlsx]

## Sheet: Figure 1C Dantrolene brain conc
Time(min)	Intranasal brain									Oral brain
10	180	110	84	90	60					24	15	91	99	27
20	262	272	531	566	476	69	248	531		96	75	48	72	122
30	274	359	542	301	327					250	165	245	140	216
50	129	111	114	94.5						200	301	320	290	280
70	112.5	111	145	149						100	96	87	120	80
120	150	150	216	172						0	0	0	0	0
150	165	100	196	185	100
180	15	20	0	0	0
