# Supplementary material for: Intranasal administration of dantrolene increased brain concentration and duration
Source: PLoS One. 2020 Mar 11;15(3):e0229156. doi: 10.1371/journal.pone.0229156 (PMC7065741; doi:10.1371/journal.pone.0229156)
Supplement: S1 File. Dataset — (ZIP) [file pone.0229156.s001.zip › Figure 1D.xlsx]

## Sheet: Sheet1
Brain AUC					Brain Peak Concentrations
Nasal	Oral				Nasal	Oral
67720	12330				262	200
57565	12680				272	301
45955	14055				531	320
40905	13315				566	290
54605	12995				476	280
					69
					248
					531
