# Supplementary material for: Intranasal administration of dantrolene increased brain concentration and duration
Source: PLoS One. 2020 Mar 11;15(3):e0229156. doi: 10.1371/journal.pone.0229156 (PMC7065741; doi:10.1371/journal.pone.0229156)
Supplement: S1 File. Dataset — (ZIP) [file pone.0229156.s001.zip › Figure 2.xlsx]

## Sheet: Figure 2 ratio
Time(min)	Intranasal									Oral
10	0.249653	0.161765	0.104869	0.117035	0.086957					0.16	0.072816	0.165455	0.480583	0.068702
20	0.839744	0.32381	0.210965	0.14524	0.237644	0.169951	0.126789	0.250945		0.144144	0.301205	0.251309	0.605042	0.348571
30	0.330918	0.257717	0.288759	0.511036	0.265422					0.269978	0.178186	0.472973	0.389972	0.233261
50	0.157895	0.156118	0.158333	0.1512						0.166667	0.329322	0.38835	0.367089	0.35
70	0.170197	0.218935	0.16763	0.145295						0.162075	0.177778	0.178645	0.24	0.145455
120	0.29703	0.3	0.289157	0.139724						0	0
150	0.275	0.243902	0.478049	0.336364	0.208333
180	0.25	0.285714	0	0	0
