# Supplementary material for: Intranasal administration of dantrolene increased brain concentration and duration
Source: PLoS One. 2020 Mar 11;15(3):e0229156. doi: 10.1371/journal.pone.0229156 (PMC7065741; doi:10.1371/journal.pone.0229156)
Supplement: S1 File. Dataset — (ZIP) [file pone.0229156.s001.zip › figure 3A.xlsx]

## Sheet: Figure 3A buried food test
Control	Intranasal
55	95
97	43
70	101
47	100
125	55
50	60
43	44
54	51
140	102
30	45
