# Supplementary material for: Intranasal administration of dantrolene increased brain concentration and duration
Source: PLoS One. 2020 Mar 11;15(3):e0229156. doi: 10.1371/journal.pone.0229156 (PMC7065741; doi:10.1371/journal.pone.0229156)
Supplement: S1 File. Dataset — (ZIP) [file pone.0229156.s001.zip › Figure 3B.xlsx]

## Sheet: Figure 3 B rotorod test
Control	Intranasal
21.3333	18
12	27
16.3333	22
14	25
14.3333	15.5
10.3333	5.33333
7.33333	16.6667
5	14.6667
23.6667	16
9.66667	11
