# Supplementary material for: Intranasal administration of dantrolene increased brain concentration and duration
Source: PLoS One. 2020 Mar 11;15(3):e0229156. doi: 10.1371/journal.pone.0229156 (PMC7065741; doi:10.1371/journal.pone.0229156)
Supplement: S1 File. Dataset — (ZIP) [file pone.0229156.s001.zip › Figure 4.xlsx]

## Sheet: Figure 4 BBB inhibitor on ratio
Dantrolene	Dantrolene + Nimodipine	Dantrolene +Elacridar
0.222067	0.190977	0.273438
0.331992	0.218045	0.263158
0.148976	0.208181	0.300429
0.285044	0.254669	0.268657
0.173824	0.223317	0.216667
		0.253571
